# Supplementary material for: Genome-based characterization of Escherichia coli causing bloodstream infection through next-generation sequencing
Source: PLoS One. 2020 Dec 23;15(12):e0244358. doi: 10.1371/journal.pone.0244358 (PMC7757869; doi:10.1371/journal.pone.0244358)
Supplement: S1 Table — (XLSX) [file pone.0244358.s001.xlsx]

## Sheet: TableS1
Table S1. E. coli reference genomes included in the phylogenomic analysis
Strain	Pathotype or source	Ec Phylogroup	GenBank Accession No.
K12 str. MG1655	commensal	A	NC_000913.3
BW2952	lab adapted	A	NC_012759.1
H10407	ETEC	A	FN649414.1
BL21	lab adapted	A	NC_012947.1
HS	commensal	A	NC_009800.1
ATCC 8739	lab adapted	A	NC_010468.1
55989	EAEC	B1	NC_011748.1
C227-11	STEC/EAEC	B1	GCA_000986765.1
IAI1	fecal isolate	B1	NC_011741.1
SE11	fecal isolate (commensal)	B1	GCA_000010385.1
E24377A	ETEC	B1	NC_009801.1
11368	EHEC	B1	NC_013361.1
11128	EHEC	B1	NC_013364.1
S88	ExPEC/NMEC	B2	NC_011742.1
UTI89	ExPEC/UPEC	B2	NC_007946.1
CFT073	ExPEC/UPEC	B2	AE014075.1
ED1a	commensal	B2	CU928162.2
536	ExPEC/UPEC	B2	NC_008253.1
E2348/69	EPEC	B2	NC_011601.1
UMN026	ExPEC/UPEC	D	NC_011751.1
042	EAEC	D	GCA_000027125.1
Sakai	EHEC	E	GCA_000008865.1
EDL933	EHEC	E	GCA_000006665.1
CB9615	EPEC	E	NC_013941.1
SMS_3_5	environmental	F	CP000970.1
IAI39	ExPEC/UPEC	F	NC_011750.1
